# Supplementary material for: LARS: A Light-Augmented Reality System for Collective Robotic Interaction
Source: Sensors (Basel). 2025 Sep 2;25(17):5412. doi: 10.3390/s25175412 (PMC12431334; doi:10.3390/s25175412)
Supplement: Supplementary file 1 [file sensors-25-05412-s001.zip]

Archive with 3 entries (3 files):
- S1_Benchmarking_Tests.m4v
- S2_Adaptability_Test_LQ.m4v
- S3_Introducing_LARS.m4v
